# Supplementary material for: Cyb5r3 activation rescues secondary failure to sulfonylurea but not β-cell dedifferentiation
Source: PLoS One. 2024 Feb 9;19(2):e0297555. doi: 10.1371/journal.pone.0297555 (PMC10857566; doi:10.1371/journal.pone.0297555)
Supplement: S1 Data — (XLSX) [file pone.0297555.s001.xlsx]

## Sheet: Fig1b
	Cont	GLB			P value
1	0	8.24093			<0.001
2	0	6.79673
3	0	5.11811
4	0	6.72646

## Sheet: Fig1c
	Aldh1a3
Cont	1.12069		Ttest
Cont	0.931116		P Value	0.00120791
Cont	0.923428
Cont	1.02476
GLB	3.67302
GLB	2.27011
GLB	3.39553
GLB	2.51267

## Sheet: Fig1d
	Ald/actin			P value
Cont1	1.53556			0.00951195
Cont2	1.25275
Cont3	0.211692
GLB1	12.8451
GLB2	6.93178
GLB3	13.7739

## Sheet: Fig1f
	Foxo	Cyb5r3	MafA	Pdx1	Ngn3	Ins1	Ins2	Kir6.2	Sur1
Cont	1.04465	0.864007	0.788499	0.749734	0.939818	0.934947	0.919288	0.952028	0.981204
Cont	1.16162	0.994069	1.01026	1.12846	1.01868	1.28341	1.01087	1.19858	1.23318
Cont	0.787452	1.17175	1.36619	1.18534	1.29038	0.983312	1.07818	1.09604	0.833419
Cont	1.00628	0.970179	0.835044	0.936472	0.751123	0.798326	0.991662	0.753349	0.952195
GLB	0.736391	0.63848	0.73475	0.619783	0.779921	1.03941	0.809826	0.64088	0.642437
GLB	0.611719	0.544179	0.469875	0.510776	0.581251	0.952865	0.576779	0.598722	0.572314
GLB	0.625793	0.593979	0.72453	0.640168	0.851279	1.15853	0.882575	0.688059	0.684493
GLB	0.64421	0.52017	0.439642	0.522843	0.668616	0.720151	0.600351	0.639303	0.58714
Ttest	Foxo	Cyb5r3	MafA	Pdx1	Ngn3	Ins1	Ins2	Kir6.2	Sur1
P Value	0.00595043	0.000836792	0.0375649	0.00643518	0.0695201	0.822951	0.0142047	0.010745	0.00507188

## Sheet: Fig1g
	Con	GLB
1	0.367746	0.267997			P Value	0.0360312
2	0.286133	0.328451
3	0.310315	0.249861
4	0.533995	0.307292
5	0.633744	0.331474
6	0.676061	0.301247

## Sheet: Fig1h
	Con	GLB
1	111	120			P Value	0.0305588
2	135	157
3	130	183
4	137	140
5	132	174
6	140	170

## Sheet: Fig1i
		0 min	30 min	60 min	120 min
Cont	1	0.229156	0.513551	0.409976	0.338099
Cont	2	0.25723	0.481278	0.355217	0.368483
Cont	3	0.324116	0.824503	0.393248	0.481278
Cont	4	0.247408	0.74297	0.359058	0.35382
		0 min	30 min	60 min	120 min
GLB	1	0.214053	0.376508	0.306626	0.302426
GLB	2	0.271955	0.458347	0.265996	0.279664
GLB	3	0.242847	0.345786	0.364643	0.355217
GLB	4	0.329711	0.409628	0.31922	0.296825
Ttest		0 min	30 min	60 min	120 min
P Value		0.996118	0.0327013	0.0361877	0.0791309

## Sheet: Fig1j
		0 min	30 min	60 min	120 min
Cont	1	86	266	165	108
Cont	2	105	273	150	115
Cont	3	81	276	175	128
Cont	4	105	252	137	113
		0 min	30 min	60 min	120 min
GLB	1	96	403	156	120
GLB	2	102	446	211	126
GLB	3	102	336	153	108
GLB	4	112	462	225	134
Ttest		0 min	30 min	60 min	120 min
P Value		0.264547	0.00231151	0.19742	0.420514

## Sheet: Fig2a
	WT	WT	KO	KO		Source of Variation	% of total variation	P value	P value summary
	-	GLB	-	GLB		Interaction	0.0001022	0.9937	ns
1	0.63938	0.310965	0.444825	0.302277		KO Factor	2.071	0.272	ns
2	0.580496	0.339262	0.641967	0.311721		GLB Factor	72.23	<0.0001	****
3	0.489685	0.380671	0.548179	0.321536
4	0.482217	0.393073	0.433214	0.386685
5		0.38894		0.308322
6		0.373527		0.367884

## Sheet: Fig2b
	WT	WT	KO	KO		Source of Variation	% of total variation	P value	P value summary
	-	GLB	-	GLB		Interaction	1.99	0.4196	ns
1	140	146	130	158		KO Factor	1.119	0.5431	ns
2	137	166	135	150		GLB Factor	49.75	0.0008	***
3	138	161	138	155
4	137	134	145	171
5		157		148
6		160		184

[truncated: 10 more sheets: Fig2c, Fig2d, Fig3b, Fig4b, Fig4c, Fig4d, Fig4f, Fig5a, Fig5b, Fig6b]
